# Supplementary material for: Spatio-Temporal Variation of Conversational Utterances on Twitter
Source: PLoS One. 2013 Oct 31;8(10):e77793. doi: 10.1371/journal.pone.0077793 (PMC3814942; doi:10.1371/journal.pone.0077793)
Supplement: Dataset S1 — Utterance length frequencies by date. The rows of this comma-separated file correspond to tweets posted on a certain UTC date. The first column is the date in ISO format (yyyy-mm-dd) and the remaining columns list the number of utterances with a length of 1 character, 2 characters, 3 characters and so on, until 139 characters. Only the frequencies of “valid” utterance lengths (1–139 characters) are included. (TXT) [file pone.0077793.s001.txt]

2009-09-18	284	2559	3917	3519	3672	4426	5346	5569	6225	6856	7066	7383	7773	7643	7985	7845	7938	8339	8571	8394	7962	7812	7838	7943	7931	7733	7713	7692	7693	7662	7467	7785	7244	7341	7181	6909	7086	6839	6707	6608	6487	6412	6453	6329	6223	6034	6020	6025	5889
2009-09-25	320	2677	4368	3854	3853	4618	5594	5878	6481	7380	7463	7744	8210	8071	8207	8187	8380	8480	8745	8742	8211	8385	8266	8601	8923	9113	8278	8143	7790	7692	7796	7571	7508	7389	7346	7139	7308	6975	6931	6804	6617	6646	6493	6425	6485	6234	6311	6008	5886
2009-10-09	370	3078	4546	4091	4329	4960	6137	6343	7150	7804	8141	8174	8592	8415	8727	8701	8932	9317	9444	9254	8867	8766	8723	8647	8527	8642	8288	8255	8342	8067	8118	8006	7985	7844	7740	7592	7584	7448	7261	7204	7171	6958	6791	6781	6702	6475	6415	6489	6223
2009-10-16	342	3087	4790	4228	4424	5105	6428	6743	7539	8232	8516	8656	9179	8973	9182	8998	9461	9463	9709	9635	9240	9271	9152	9257	8956	9043	8679	8795	8576	8439	8449	8069	8077	8171	8027	7850	7948	7534	7594	7581	7368	7130	7055	7184	7025	6690	6697	6700	6470
2009-10-23	460	3212	4634	4220	4459	5214	6341	6524	7255	8298	8317	8496	9010	8650	9059	9011	9239	9542	9559	9452	9160	9044	9122	9180	8855	8473	8587	8628	8494	8198	8161	8154	8035	7839	7738	7658	7628	7469	7454	7257	7278	7086	6974	6975	6794	6621	6507	6454	6237
2009-10-30	407	3048	4741	4371	4665	5388	6575	6871	7305	8413	8370	8674	9066	9060	9343	9219	9413	9607	9401	9939	9449	9329	9342	9232	9273	8995	8759	8916	8656	8616	8513	8399	8392	8363	8143	7890	8099	7747	7772	7468	7322	7401	7120	7096	6997	6702	6875	6618	6448
2009-11-06	447	3409	5078	4610	4729	5482	6660	6994	7475	8387	8291	8849	9176	9252	9192	9053	9443	9721	9633	9710	9301	9300	9136	9406	9095	8986	8880	8875	8669	8560	8711	8431	8361	8064	8119	7981	7717	7672	7549	7532	7345	7220	7234	7054	6956	6788	6828	6602	6544
2009-11-13	401	3797	5712	5173	5355	6233	7416	7836	8601	9587	9985	10107	10478	10338	10565	10321	10428	10867	10921	11296	10621	10385	10571	10574	10176	10068	10051	9929	9778	9755	9484	9501	9371	9100	9159	8948	8923	8636	8623	8426	8618	8210	8190	7842	7688	7702	7442	7436	7309
2009-11-20	383	3761	5567	4929	5220	6211	7431	7753	8514	9441	9533	10022	10177	10211	10355	10319	10603	10825	10634	10439	10649	10440	10227	10232	10089	9981	9989	9677	9652	9475	9445	9350	8944	9092	8858	8968	8790	8223	8383	8170	8136	8348	8050	7601	7500	7591	7465	7175	7151
2009-11-27	407	3776	5249	4923	4982	5849	7041	7526	8121	8913	9097	9494	9844	9580	9892	9712	10146	10260	10114	10329	10150	9804	9972	9819	9504	9597	9210	9372	9044	9143	8902	8714	8713	8586	8389	8328	8148	7917	7724	7679	7751	7649	7271	6970	7002	6967	6894	6803	6890
2009-12-04	461	4423	6140	5608	5877	7089	8386	8754	9596	10517	10739	11142	11340	11408	11505	11655	11803	12247	11712	11833	11611	11465	11241	11349	11139	10956	11162	10731	10663	10423	10506	10253	10241	9721	9815	9685	9583	9351	9125	9170	8872	9029	8554	8420	8478	8235	8160	7939	7861
2009-12-11	727	4738	6497	5885	6325	7709	8797	9059	9973	11224	11259	11342	11920	11799	12001	12079	12056	12682	12073	12146	12011	11823	11553	11969	11472	11446	11078	11096	10894	10629	10579	10337	10427	10176	10027	9896	9836	9655	9409	9296	9246	9025	8754	8679	8351	8476	8204	8081	7798
2009-12-18	475	4465	6356	5742	6057	7569	8728	9081	9898	10827	11232	11189	11867	11849	12108	11754	12200	12465	11903	12176	11838	11711	11796	11487	11485	11344	11021	10923	10928	10692	10329	10241	10182	9915	9680	9756	9386	9422	9376	9211	9064	9019	8859	8641	8413	8144	8023	7855	7920
2009-12-25	419	3297	4952	4606	4756	6027	6840	6933	7570	8997	9239	9116	9505	10297	12677	12507	11215	11890	11739	11260	11486	10973	11093	10789	10468	10373	10074	9746	9694	9651	9300	9327	9055	8944	8832	8652	8467	8433	8178	7967	7993	7774	8080	7351	7299	7057	6849	6676	6657
2010-01-01	422	3852	5403	5054	5137	6424	7427	7679	8555	9433	9480	9870	10055	12041	13030	11231	12195	12030	11796	11609	11656	11288	11244	11145	10831	10846	10467	10279	10233	9981	9582	9363	9304	9129	8845	8866	8747	8588	8342	8379	8144	8040	7906	7687	7586	7660	7079	7042	6936
2010-01-08	553	5557	8039	7233	7639	9014	10841	11139	12226	13569	13710	14378	14905	14649	14878	15163	15287	15376	14858	15278	14907	14774	14371	14542	14380	13971	13683	13640	13609	13079	13132	12824	12675	12318	12514	12195	12004	11805	11693	11486	11281	11613	11499	10884	10561	10322	10171	10015	9751
2010-01-15	560	5583	7590	6785	7345	9049	10482	10999	11911	13154	13681	13709	14251	14445	14499	14373	14591	15080	14731	14531	14404	14079	13922	14039	13901	13623	13520	13156	12951	12629	12669	12414	12261	12170	11786	11587	11614	11357	11242	11082	10969	10725	10317	10257	9997	9740	9599	9539	9485
2010-01-22	607	6044	8204	7311	7803	9518	11054	11611	12601	13980	14471	14882	15090	15149	15416	15426	15475	16014	15341	15369	15472	15363	15055	14845	14811	14494	14116	14067	13908	13805	13261	13297	12974	12690	12690	12502	12366	11942	11635	11476	11483	11539	11069	10651	10482	10389	10276	10133	9751
2010-01-29	629	6116	8743	7844	8260	10189	11863	11985	13514	14505	15209	15515	15860	16008	16216	16135	16400	16378	16320	16089	16182	15704	15759	15342	15319	14990	14948	14551	14450	14206	13954	13815	13579	13320	13171	12801	12692	12445	12286	12185	11730	11961	11584	11231	11139	10860	10714	10415	10132
2010-02-05	640	6340	9058	7991	8409	10264	12223	12545	13764	14931	15314	15490	16155	16228	16528	16297	16637	16753	16415	16573	16485	16032	15876	15815	15727	15372	14929	14959	14704	14426	14123	14080	13711	13511	13211	13146	12898	12757	12452	12000	11977	12075	11556	11221	11343	10851	11018	10538	10313
2010-02-12	668	6774	9531	8495	8815	10299	12699	12972	14289	15754	15837	16417	17043	17096	16956	16715	17108	17672	17068	17082	16995	16820	16462	16440	16382	15852	15499	15180	15233	14926	14650	14434	14156	13869	13535	13406	13406	13177	12919	12536	12486	12491	11952	11682	11507	11455	11209	10890	10618
2010-02-19	730	7267	10007	9021	9615	11226	13730	14174	15290	16827	17085	17759	18209	18087	18333	18326	18688	18688	18618	18476	18278	17772	17756	17330	17408	16844	16895	16400	16002	16045	15588	15526	15172	14645	14703	14474	13985	13853	13504	13489	13014	13260	12650	12397	12072	12041	11766	11827	11488
2010-02-26	747	7292	10408	9074	9640	11518	13726	14295	15516	17365	17740	17912	18430	18637	18834	18740	18836	19431	19130	18728	18576	18478	18199	17917	18080	17566	17295	16815	16702	16401	15827	15875	15703	15363	14999	14664	14952	14430	14531	14036	13655	13448	13040	13138	12900	12575	12051	12002	11710
2010-04-30	830	8074	10877	9440	9854	11715	14451	15401	16791	18894	19088	19640	19774	20055	20132	20018	20531	20866	20373	20616	20195	19681	19415	19127	18929	18584	18080	18015	17630	17312	17083	16957	16700	16190	16130	15894	15654	15018	14924	14563	14404	14692	13726	13638	13431	13122	12703	12734	12339
2010-05-07	797	7890	10768	9242	10040	12026	14648	15298	16896	18333	19162	19985	20118	20321	20325	20436	20549	20896	20515	20745	20450	19753	19604	19412	19433	18567	18482	18261	17840	17698	17371	16830	16823	16681	16379	15723	15894	15568	14990	15036	14554	14818	14037	13858	13583	13000	13094	12663	12489
2010-05-14	839	7959	10944	9501	10190	12031	14860	15583	17073	18774	19492	19857	20364	20281	20928	20549	20971	21390	20646	20772	20588	20054	20097	19562	19702	19379	18640	18403	17905	17720	17378	17276	17132	16832	16801	16328	16009	15669	15440	15020	14757	14880	14120	14137	14070	13368	13306	12996	12628
2010-05-21	1280	9289	12007	10373	11151	13711	16446	17234	18893	20804	21388	21987	22722	22608	23087	22705	22952	23319	22861	22850	22508	22060	21953	21166	21545	20755	20303	20297	19811	19729	19104	18671	18407	18133	18145	17797	17429	17290	16805	16396	16259	16276	15672	15138	14961	14669	14305	14042	13737
2010-05-28	997	10136	13332	11700	12579	14883	18065	18882	20814	22597	23207	24158	24587	24643	24840	24864	25202	25583	25024	25195	24583	23868	23760	23573	26121	23064	22370	21758	21426	21216	20701	20568	20205	19754	19512	18985	19019	18301	18110	17627	17699	17492	16631	16353	16360	15735	15759	15132	15087
2010-06-04	1056	11366	14434	12407	13301	16173	19682	20743	22871	24789	25363	26300	26283	26508	26958	26772	26839	27435	26313	26591	26303	25419	25316	25127	24594	23934	23820	22955	22942	22617	22037	21577	21211	20945	20519	20135	20099	19293	19149	18816	18458	18270	17658	17562	16948	16603	16479	15802	15555
2010-06-11	1046	10984	13858	12399	13096	15998	19396	20247	22275	24327	25048	25837	25943	26467	26861	26442	26629	27157	26703	26898	26254	25898	25265	24896	25022	24068	23993	23349	23060	22889	22034	21983	21544	21224	20859	20431	20265	19620	19029	18986	18589	18673	17775	17512	17434	17068	16493	16217	15638
2010-06-25	1206	11826	15351	13214	14216	16832	20749	21470	23781	25783	26427	27506	27251	27779	28543	27804	28049	28649	27650	27488	27812	26818	26503	26104	26340	25504	24829	24473	23740	23826	23075	22769	22307	21698	21414	21314	20617	20213	19930	19571	19188	19346	18473	18173	18052	17548	16975	16731	16451
2010-07-02	1086	11112	13935	12041	13165	15699	19303	20460	21849	23631	24611	25579	25511	25814	26476	25928	26344	26625	26114	26324	25670	25047	24758	24297	24033	23763	23002	22632	22222	22048	21509	20872	20780	20264	19903	19871	19511	18945	18559	18312	17727	17671	17132	16830	16659	16252	15790	15607	15259
2010-07-09	1156	12748	16047	13997	14945	17929	21496	22723	24688	27053	27774	28419	28907	28972	29291	29238	29041	29796	28704	28756	28948	27967	27397	26985	27062	26246	25790	25232	24860	24567	23641	23334	23112	23050	22564	21965	21518	21441	20709	20531	19752	19813	19181	18861	18748	18111	17646	17383	17067
2010-07-16	427	4436	5321	4512	4986	5946	7255	7458	8453	9097	9402	9731	9837	9716	9978	9866	9841	10157	9662	9748	9688	9514	9225	9275	9055	8857	8606	8530	8188	8262	7942	7870	7593	7822	7617	7329	7228	7043	6837	6642	6478	6758	6358	6387	6313	5920	5788	5878	5659
2010-07-23	431	4330	5414	4579	5131	6041	7176	7627	8371	9144	9439	9435	9748	9688	9860	9815	9766	9874	9690	9619	9707	9275	9151	8937	8827	8729	8580	8517	8171	8131	7865	7754	7626	7574	7456	7275	7002	7017	7049	6581	6569	6762	6448	6180	6040	6033	5732	5670	5614
2010-07-30	452	4434	5217	4632	5040	6118	7405	7621	8105	9143	9387	9785	9870	9931	9912	9945	9882	9992	9775	9468	9702	9373	9271	9029	9009	8967	8459	8336	8116	8141	7765	7672	7529	7520	7394	7179	7072	6970	6792	6605	6372	6603	6390	6187	6014	6023	5944	5690	5512
2010-08-06	383	4367	5320	4510	4968	5945	7276	7677	8339	8915	9299	9662	9708	9837	9898	9834	9605	10125	9842	9652	9515	9384	9054	9097	9160	8817	8628	8766	8303	8055	7886	7725	7675	7603	7348	7237	7322	6985	7074	6732	6548	6707	6510	6308	6254	5954	5834	5747	5603
2010-08-13	449	4552	5525	4947	5374	6266	7750	8114	8816	9520	9699	10061	10435	10291	10449	10317	10179	10420	10301	10295	10075	9959	9731	9648	9689	9373	9223	8993	8643	8846	8491	8271	8285	8175	7966	7727	7628	7483	7331	7152	7136	7246	6776	6567	6545	6372	6227	6163	6021
2010-08-20	407	4266	4931	4362	4970	5726	7227	7525	8029	8807	9293	9206	9428	9457	9554	9573	9682	9810	9579	9615	9380	9422	8875	8932	8846	8689	8435	8306	8109	8222	7963	7582	7630	7517	7406	7240	7168	7058	6677	6671	6538	6484	6261	6069	6079	5796	5700	5828	5448
2010-08-27	457	4660	5467	4734	5150	6206	7599	7917	8638	9044	9722	10112	10118	10084	10165	10180	10352	10373	10004	9983	9820	9719	9402	9415	9313	9057	8974	8876	8603	8578	8262	7833	7875	7858	7564	7452	7308	7251	7096	6857	6856	7109	6412	6214	6240	6156	6023	5943	5703
2010-09-03	461	4911	5880	5013	5446	6529	7904	8373	9052	9835	10237	10453	10689	10617	10612	10635	10717	10595	10500	10445	10392	10013	9759	9659	9759	9376	9230	8921	8792	8763	8365	8388	8208	8000	7876	7719	7422	7413	7347	7124	7064	7393	6506	6541	6507	6277	6169	6182	6101
2010-09-10	646	6855	8089	6698	7353	8798	10636	11018	12113	13064	13678	14096	13935	14046	14353	14039	14477	14544	14249	13996	13693	13475	13196	13254	12942	12680	12232	11842	11886	11570	11326	11099	10891	10764	10738	10420	10352	9929	9758	9504	9427	9402	8930	8738	8497	8528	8294	8046	7962
2010-09-17	941	9855	12005	10025	10964	13402	16169	16928	18232	20129	20659	21331	21416	21673	21960	21604	21726	22177	21204	21438	21427	20705	20290	20168	19765	19222	18887	18473	18166	17774	17423	17104	16856	16432	16178	15835	15797	15090	14890	14722	14354	14199	13855	13486	13146	12971	12656	12256	12008
2010-09-24	1008	10668	12647	10735	11689	13963	17219	18017	19469	21442	21872	22601	22444	22631	22773	22912	22729	23107	22531	22591	22171	21810	21183	20974	20721	20116	19930	19323	18940	18639	18368	17784	17571	17156	16802	16589	16228	15671	15446	15136	14790	14894	14305	13933	13922	13373	13087	12968	12606
2010-10-01	1036	10834	12836	10584	11764	14018	17362	18028	19462	21243	22517	23030	22863	22831	23356	22795	22833	23214	22676	22866	22329	21700	21284	20962	21039	20604	20120	19333	18979	18587	18146	18140	17805	17274	17137	16661	16323	16129	15553	15335	15039	15136	14570	14250	13684	13494	13466	13032	12754
2010-10-08	943	10491	12731	10766	11789	13813	17017	17914	19438	20874	21742	22646	22660	22905	23072	22981	22775	23055	22792	22554	22380	21721	21403	21223	20842	20230	20069	19522	19228	18761	18559	18170	17771	17337	17189	16948	16445	15995	15868	15411	15312	15273	14480	14212	13906	13791	13507	13009	13017
2010-10-15	976	11381	13607	11181	12188	14812	18154	19160	20407	22001	23008	23854	23876	23851	24323	23775	24328	24191	23703	23635	23451	22613	22278	22138	21798	21254	20697	20005	19823	19584	18876	18499	17940	17826	17485	17064	16959	16320	16325	15896	15447	15682	14853	14402	14390	14071	13707	13456	13001
2010-10-22	1022	10245	12392	10594	11340	13755	16726	17595	18988	20469	21010	22123	21816	22122	22598	22098	22120	22109	21781	21939	21448	21324	20450	20442	20324	19727	19657	19037	18699	18140	18004	17442	17157	16982	16502	16223	15866	15626	15370	14836	14691	14814	13889	13745	13321	13163	13496	12819	12341
2010-10-29	912	10297	12308	10263	11347	13478	16751	17169	18900	20533	21115	21802	21791	21956	22346	21761	21989	22011	21926	21500	21249	20835	20323	20144	20095	19341	19019	18556	18099	18082	17588	17469	16929	16635	16380	16217	15954	15417	15289	14775	14938	14886	14335	13643	13316	13125	12925	12344	12521
2010-11-05	982	10659	12880	10572	12017	13963	16981	17825	19312	21094	21683	22563	22741	22575	22968	22676	22606	23219	22546	22648	22098	21514	21323	20782	20651	20102	19784	19402	18773	18985	18241	18220	17255	17086	16702	16593	16221	15793	15580	15106	14733	15109	14132	14012	13859	13481	13238	13175	12510
2010-11-12	996	11142	13178	10953	12110	14427	17615	18593	19974	21462	22329	23078	23035	23228	23472	22925	23260	23293	23067	22784	22436	21755	21669	21327	21065	20811	20306	19505	19588	18681	18282	18207	17791	17472	17138	16883	16750	16216	15870	15603	15293	15579	14633	14113	14222	13647	13296	13363	12933
2010-11-19	1086	11165	13383	11279	12260	14693	17717	18591	20668	21965	22584	23403	23615	23578	23796	23359	23447	23727	23542	22822	23059	22307	21852	21853	21941	20782	20883	19866	19425	19372	18761	18340	18238	18058	17349	16984	17162	16844	16084	15618	15596	15318	14936	14632	14309	13696	13510	13434	12919
2010-11-26	1171	11855	13649	11782	12703	15000	18118	19178	20896	22441	23190	23528	23346	23689	24094	23862	23881	24221	23689	23191	23272	22292	21801	21690	21431	20868	20596	20243	19456	19300	18861	18593	18257	17691	17554	17000	16949	16913	15776	15480	15475	15213	14657	14630	14242	13986	15216	13263	12720
2010-12-03	1336	13005	14747	12879	13862	16180	20046	21128	22649	24439	25462	25874	25590	25715	26163	25750	26200	26237	25599	25462	24913	24507	24326	23922	23538	22856	22510	21528	21547	21052	20537	20169	19576	19464	19212	18601	18813	19259	17471	17410	16798	16934	15857	16164	15907	14860	14967	14523	14395
2010-12-10	1360	13634	15388	13246	14411	17304	20921	21861	23708	25392	26899	27327	27211	27110	27198	26749	27419	27448	26689	26278	26207	25554	24841	24724	24394	23941	23457	22795	22056	21749	21255	20782	20224	19945	19615	19239	19147	18671	17816	17675	17370	17442	16680	16465	15868	15664	15230	14856	14542
2010-12-17	1475	14203	16268	13981	15379	18308	22314	23476	25193	26847	28048	28704	28636	28893	28970	28834	28772	28698	28321	28321	27530	26909	26579	25847	25899	25031	24618	24067	23450	22982	22488	21870	21700	21086	20769	20169	19777	19450	19170	18573	18318	18260	17496	16886	16839	16674	15797	15325	15246
2010-12-24	1369	13884	15117	13717	14207	17393	20816	22004	23566	25792	27737	27699	28495	28887	29791	29843	28792	30260	29397	28865	28456	28107	27322	27043	26541	25597	25377	24363	23735	23603	22772	22453	22032	21421	21369	20492	20184	19355	19492	18792	18142	18324	17509	17257	16522	16045	15875	15685	15082
2010-12-31	1414	14545	16965	15112	16353	19099	23431	24390	26534	28151	29447	29946	30143	31850	32563	31465	32894	32311	31560	30895	30892	30389	29878	29199	28767	27894	27193	26715	26131	25287	24580	24031	23274	22823	22695	22012	21598	21300	21082	20039	19797	19800	18944	18097	18038	17620	17411	16662	16426
2011-01-07	1521	15668	19138	16593	17502	20994	25831	27323	29660	31672	32749	33580	33623	33243	33990	33390	33667	33845	33090	32594	31917	31664	30760	30499	30144	28939	28382	28234	27271	26814	26302	25506	25075	24513	24374	23656	22975	22782	21950	21810	21356	21376	20500	19812	19486	18725	18514	18100	17673
2011-01-14	1576	15295	18811	16572	17766	21130	25524	26827	29048	31240	32590	33000	32580	32840	33468	32852	32815	32956	32096	32179	31372	30708	30233	29835	29617	28425	28024	27236	27070	26506	25798	25267	24608	23947	23395	23414	22699	22223	22024	21512	20823	20793	20343	19670	19020	18705	18439	17879	17422
2011-01-21	1702	16459	20000	17118	18293	21915	26574	27821	29958	32535	33571	33874	33985	33902	34576	33933	33980	34061	33246	32817	32759	31690	30873	30667	30380	29457	28965	28205	27614	26876	26411	25826	25045	24649	24190	23687	23457	22661	22238	21806	21278	21421	21753	20125	19613	19292	18818	18161	18032
2011-01-28	1637	16497	20204	17132	18274	22152	26853	28133	30433	32290	33614	34066	34295	34642	34996	34284	34234	34173	33713	33454	32662	31890	31606	30926	30512	29634	29392	28558	27740	27141	26662	26176	25266	24882	24650	23678	23307	22747	22426	22116	21784	21409	20403	20324	19795	19078	18945	18238	17804
2011-02-04	1908	17141	20723	17995	19175	23071	27934	29219	31629	33466	35183	35753	35504	35976	36241	35423	35414	35413	35232	34593	34179	33345	32933	32092	31901	30991	30148	29693	28858	28242	27624	26868	26457	25927	25708	24704	24096	23889	23560	22856	22371	22462	21217	20759	20633	20066	19268	19245	18255
2011-02-11	1637	17295	20281	18050	19496	22794	27750	29122	31584	33660	34746	35612	35565	35594	36343	35346	35625	35448	35005	34631	33706	33282	32731	31880	32221	31393	30477	29768	28662	28838	28057	26999	26498	26185	25647	24825	24415	24118	23649	23248	22562	22418	21238	20818	20657	20031	19591	19211	18631
2011-02-18	1667	17979	20882	18525	19691	23466	28671	30134	32394	34978	36017	36803	37053	37079	37406	36922	37155	36367	36303	35974	35377	34786	34047	33031	33264	32206	31568	30620	29994	29680	29018	28043	27738	27123	26451	26118	25499	24660	24231	23595	23149	23779	22204	21680	21151	20752	20232	21029	19456
2011-02-25	1890	20505	23582	21229	22765	26801	32728	34291	37092	39202	41699	41474	41951	41640	42919	41997	41551	42360	40897	40916	39921	38821	38066	38090	37565	36431	35626	34624	34199	33274	32200	32179	30653	30428	30274	29073	28665	27912	27286	26865	26301	26202	25277	24493	24072	23077	22856	23180	21588
2011-03-04	1796	18591	21612	19290	20646	24262	29891	31734	33424	36024	37950	38550	38588	38344	39016	38371	38519	38610	38357	37812	37039	35925	35448	34595	34317	33332	32804	31965	31246	30549	30001	29585	28630	28069	27668	26865	26357	26017	25449	24725	24154	24387	23109	22503	22393	21655	21189	21667	20551
2011-03-11	1923	20169	23157	20682	22003	26085	31910	33694	36209	39074	39940	41012	40832	40968	41554	40609	40820	40980	40680	39356	38741	38032	37373	36750	36133	35354	34595	33383	32906	32518	31312	30567	29748	29127	28920	28467	28139	26899	26995	25693	25240	25348	24078	23266	23136	22420	22104	21330	20593
2011-03-18	1865	20186	22435	20645	21907	25955	31207	33527	35542	38478	40213	40568	40365	40631	41024	40270	40215	40452	40616	39502	38449	38205	37153	36425	36191	35035	34418	33197	32198	31955	31287	30277	29873	29334	28743	27928	27562	26684	26224	25500	25111	25040	23554	23148	22771	22224	21677	21517	20663
2011-03-25	2038	20535	23778	21422	22779	26732	32545	34685	37726	39811	41659	42296	42076	42234	43074	42300	41824	42048	42547	41119	40008	39748	38435	37886	37595	36451	35635	35001	33923	33237	32471	31599	31408	30318	29945	29137	28776	27542	27140	26496	25897	26378	24970	24298	23799	23427	22458	22162	21687
2011-04-01	2125	21773	25233	22760	24212	28401	34633	36774	39143	41335	43918	44623	44162	44368	44823	44361	44346	44209	44224	43115	42634	41547	39928	39717	39726	38423	37365	36378	35164	34331	34035	33342	32355	31834	30855	30339	29801	29032	28302	27700	27092	27262	25860	24972	24500	24055	22995	23084	22989
2011-04-08	2153	21436	25072	22053	23613	27796	33549	35424	38500	40859	42947	43329	43465	43683	44204	42657	43289	43860	44973	42253	41753	39815	39256	38528	38387	37232	36668	36227	34476	34124	33026	32164	31405	30622	30400	29477	28949	28299	27840	26663	26229	26177	25299	24411	23786	23453	22945	22312	22021
2011-06-10	3114	28740	33385	30164	31677	37027	44964	47696	50926	54392	56777	57008	57632	57645	57891	56438	57049	56338	94799	54669	53918	52245	51316	50597	50073	105433	47374	46084	44877	43917	43427	41869	41142	39327	38745	37830	37419	36624	35381	34497	33960	33463	32291	31613	30837	29776	29448	28744	28046
2011-06-17	2988	29200	33711	30728	32758	37418	45593	48724	51866	55228	58212	58512	59228	58827	59176	62427	57704	64382	65800	57650	54322	54485	52066	52292	50449	49986	47611	46825	45473	44876	43784	42151	42224	40586	40253	38623	37889	36624	36241	35438	34529	33709	32602	32313	31355	30646	29522	28659	28397
2011-06-24	3204	31131	36152	32450	34742	39967	48356	51555	54960	58303	61102	61885	62277	62044	62557	60591	60268	67661	63970	63879	57330	56521	55047	55611	53630	57262	50668	49181	48342	47175	45614	44647	43345	42258	41371	40655	39445	38451	38402	37221	35543	35266	34242	33299	32817	31383	31344	30512	29791
2011-07-01	3263	32258	35983	32694	34816	40311	49276	51996	55143	58594	61954	62391	62080	62313	62858	61066	61354	69401	64558	65473	57697	56455	55010	55717	53518	60783	50466	49598	48060	47209	45876	44354	43463	42413	41604	40769	39408	38627	37356	36502	35573	34881	34394	33414	32105	31674	30725	29483	29321
2011-07-08	3448	33998	38998	35196	37012	43332	52639	55632	59264	62512	66266	66360	65917	66525	66797	65612	64679	78651	68866	84866	60850	59723	58361	57387	56840	75061	53598	51821	50319	50242	48458	46861	46054	44785	43630	42644	41868	40866	39751	38590	37847	37172	35987	34927	34240	33090	32452	32517	30795
2011-07-15	3311	34131	38590	34859	36386	42383	51082	54946	58142	61962	66089	65620	65798	65628	66277	64497	63837	69559	67646	64770	59912	58258	57851	56680	55543	102466	52568	51334	49832	49285	48280	46816	45200	44442	43618	42042	41419	40135	39569	38383	37733	36462	35888	34891	33764	32865	32267	31469	30554
2011-07-22	3601	36097	41366	36849	38498	44667	54115	57114	61495	65339	69734	68934	69218	69048	69458	67458	67027	66332	104460	69000	63295	61409	60420	59288	58241	69846	54900	53631	52548	51491	50193	51034	47423	46604	45487	44300	43230	42561	40893	40274	39239	38222	37313	36305	35361	34517	34545	32742	32350
2011-07-29	3695	35682	40915	36745	38208	44337	53463	56620	60705	64938	69223	68628	68555	68508	68792	66911	66821	66251	71592	66669	68667	61339	59847	58704	57596	55581	54488	53182	52110	50817	49636	48593	46939	45843	44803	43821	42986	41615	40792	39758	38826	37871	37177	35526	35061	34698	33614	32489	32156
2011-08-05	3349	34725	40014	35936	37414	43596	52888	55924	59751	63418	67788	67141	67720	67686	67961	67890	65204	64598	90917	78805	63170	60428	59215	61268	56393	59261	53443	52808	51033	49989	48525	47590	46536	45265	44220	43262	42063	41108	40116	39432	38278	37732	36085	35545	34766	33847	33096	32315	31586
2011-08-12	3609	37062	41453	36867	38967	45166	55097	58174	61916	66052	70744	69582	69847	69422	69452	68720	67504	66878	91303	73991	63484	64943	61448	59900	58216	61962	55177	53874	53041	51770	50461	48617	47952	46847	45208	44218	43517	41815	41349	40332	39299	38284	37473	37135	35369	34843	33908	32982	32060
2011-08-19	3529	36975	40877	37412	38801	45520	54779	57936	61980	65475	69264	69703	70160	69604	69200	68581	68031	67261	107623	64180	63247	62275	60693	59185	57728	56516	55509	54293	52926	51138	50520	48677	47912	46414	45486	44344	43209	41892	41177	40152	38993	38027	37125	36095	35196	34204	33268	32669	31848
2011-08-26	3823	36327	40339	37267	38941	44845	54303	57863	61879	65908	68887	69620	69018	69279	69597	67345	67106	66943	99583	63945	63234	62457	60879	59658	58172	56406	55941	53998	52755	51356	50677	50151	47942	47251	46223	45400	44848	42133	41744	40349	39639	39572	37508	36681	36028	35099	33783	33180	32478
2011-09-02	3772	35474	39439	35870	37780	43708	52596	56068	60156	63880	68094	67110	67979	67734	67970	66471	66386	65552	119745	62731	62090	60453	59349	58030	56536	55298	53878	52530	51617	50276	49509	48171	46955	45692	44896	43535	42245	41148	40743	39379	38428	37651	37007	35507	34816	34242	32981	32454	31500
2011-09-09	3454	34616	38814	34450	36270	42239	51052	54385	58288	61874	65345	65483	65411	65995	65682	63915	63569	63365	112528	61752	60016	58030	56858	55953	54694	53571	51918	50714	49351	48208	47067	46466	44757	43837	43134	41884	40758	39842	38699	37735	36360	36179	34741	33682	33629	32649	31560	30565	29591
2011-09-16	3646	34807	38827	36143	37120	42716	51722	54813	58246	62521	66311	65598	66281	65772	66003	65964	65203	64546	63024	121780	61035	59322	57266	56225	55186	53938	52463	51222	50029	48873	47295	46328	45270	44057	43184	42655	41348	39969	38660	38263	37148	36065	35289	34275	33337	32734	31566	30978	30256
2011-09-23	3722	37013	41575	37319	39325	45334	54946	57509	61741	65742	69843	69116	69307	69758	69584	67854	67177	66731	65209	74114	62601	61313	60088	59023	61652	59750	58524	57394	52524	50940	49363	48500	47175	46277	45344	44272	42703	41567	40448	39416	38741	37696	36644	36493	35268	34153	32930	32349	31410
2011-09-30	3754	38213	42852	38802	40402	47000	56714	60206	63533	67674	72155	71405	71581	71683	71514	69899	69418	68406	66412	75162	64728	63399	62137	60099	59263	58263	57014	55628	53772	52139	51106	49745	48669	47682	46161	45493	43805	42966	41708	40644	39853	38647	37639	36580	36117	35063	34353	33129	32258
2011-10-07	3523	33767	37773	34109	35567	41290	50043	53429	56344	60254	64001	63878	63364	63643	63413	61969	61508	60384	59379	66925	57249	56441	55168	54020	52345	50994	49966	48227	47246	46424	45101	44263	43356	41932	40975	40230	39239	38070	37159	36469	35290	34629	33468	32824	31601	31514	29868	28890	28182
2011-10-14	4335	38405	42761	38231	41077	46962	56547	59649	63542	67888	71778	71898	71762	71812	71762	69894	70088	68720	67208	84781	65204	63575	62469	60866	59578	57885	56724	55760	53962	52701	50979	49655	49038	47709	46572	45409	44018	42907	42076	40776	40066	38616	37324	36924	35750	35019	34051	33547	32455
2011-10-21	3979	38980	43754	38938	41492	47548	57653	60700	64662	68728	73529	72944	73451	73473	73361	71551	70807	69401	68316	89805	65574	64301	63509	61918	60188	58702	57467	55844	54803	53382	52463	51203	49447	48905	47307	45657	44637	43735	42804	42075	40503	39624	38229	37459	36925	35799	34588	34342	33406
2011-10-28	4232	40878	46683	41463	44086	51481	61458	64915	69109	74143	78382	77537	77672	77577	77174	75575	75409	74364	72096	109377	70046	67991	67392	65422	64287	62019	61362	59529	58236	56749	55297	54209	52648	51430	50116	48993	47550	46447	45342	44104	42904	41903	40488	39498	38341	37605	36899	35657	35211
2011-11-04	4302	42590	48094	42933	45141	52314	62879	66053	70816	75373	80130	79858	79842	79764	79181	77436	76611	75401	74156	121657	71405	69460	68409	66824	64784	63421	61905	60765	58924	57662	56432	55096	53645	51709	50497	49663	48235	47212	45758	45047	43631	42356	41404	39796	39249	38660	37000	35753	35523
2011-11-11	4431	43487	49272	43975	46561	53242	63990	67609	71408	76735	81185	80528	80983	80037	80332	78356	78590	76642	75234	116170	72460	70688	69490	67616	65500	64198	62699	61699	60284	58867	56945	56272	54688	53787	51537	50502	49382	48248	46989	46082	44417	42884	42079	41098	40161	38811	37653	36914	36337
2011-11-18	4071	41204	47100	42611	44671	50996	60810	64849	69059	73893	78099	77580	77502	77525	77292	75584	74996	73886	71984	102901	69720	68146	66847	65167	63965	61848	60551	59182	57793	56002	55247	54122	54182	51274	49879	49121	48184	46924	48758	44289	43286	41842	41938	40349	39659	38302	38390	35996	35868
2011-12-09	2238	21918	23780	21756	22871	26017	31638	33102	34902	37109	39644	39384	39194	38968	39150	37899	37966	37104	36434	55447	35576	34383	33631	32920	32033	31340	30193	29805	29022	28406	27491	26907	26013	25788	24891	24529	24120	22863	23365	22260	22094	20566	20208	19682	19179	18445	18014	17551	17529
2011-12-16	2930	29053	32253	28780	30754	35992	42681	45530	47638	50669	54143	53435	53534	52938	54126	52043	51533	50936	49367	93451	47960	46670	45896	44632	43728	42092	41761	40281	39464	38809	37955	36996	35759	35337	34759	35170	32610	31707	31523	29970	30365	28643	28018	27069	26537	25670	24956	24650	24281
2011-12-23	5335	49642	57249	52812	54264	63120	74927	79912	84369	89074	94827	94636	94337	95081	95107	92144	91292	90039	87214	166786	85267	82500	81052	78571	76420	75168	72385	70870	68852	67577	65174	64146	62951	61455	59940	58463	56566	54777	54516	51754	51868	49430	47950	46570	45013	44210	43002	41408	41251
2012-01-20	1474	13443	15193	13969	14737	16593	19765	20887	22305	23612	24708	24797	24495	24691	24413	23683	23626	23327	22659	28079	21989	21370	21818	20470	19866	19385	18833	18553	18103	17879	17424	16875	16296	15903	15813	16659	14586	14499	14189	13638	13443	12622	12604	12297	12194	11645	11271	11815	11080
2012-01-27	1032	10174	11122	10373	10921	12298	14709	15491	16788	17404	18489	18200	18099	17972	17963	17641	18880	33071	23652	24775	16104	15633	15287	14838	15175	15580	13804	14838	14356	13814	12649	12304	11864	11591	11311	11235	11025	10513	10647	10392	9991	9482	9136	9049	8595	8259	8272	8054	8320
2012-02-24	1881	16095	17803	16940	17468	19890	23719	24837	26454	27968	28947	28898	29091	29162	28781	28403	27775	27192	26494	47755	25916	25023	24917	23967	23117	22465	22269	21543	25095	23690	20184	19333	19035	18343	17933	17564	17182	16644	16324	15487	15311	14664	15615	14028	13545	13191	14410	12675	12353
2012-06-15	3242	30090	32118	31930	32917	37503	44339	46569	48653	51737	54155	53608	53319	53445	53128	51474	50948	50042	48695	71706	47498	45668	44558	43602	42324	41150	40534	39125	38309	37267	35992	35031	34333	33198	32286	31745	30517	29821	28891	28509	27496	26713	26038	25361	24787	23972	23427	22643	22141
2012-07-13	3840	34245	37303	36960	37714	42643	50710	53135	55888	58896	62048	61380	61068	61174	60602	58759	57586	56760	55180	98423	53120	51926	50612	48945	47605	46692	45947	44289	43334	42923	41255	39591	38365	37162	36592	35111	34426	33153	32207	31620	30882	30098	28878	28348	27278	26869	25765	25061	24479
2012-07-20	1509	14624	15362	15413	15665	17993	21129	22620	23934	25438	26889	26581	26450	26532	26399	26120	25339	24865	24751	48403	23754	23079	22716	21870	21337	20843	20347	19806	19328	18080	18228	17664	17152	16571	16110	15561	15150	14700	14555	14128	13691	13656	13097	12546	12222	12005	11796	11066	10805
2012-08-10	1688	12809	14100	14175	14220	16060	19359	20742	21680	22718	24516	23855	23748	24080	23866	23422	22923	22142	21981	62019	21158	20679	20330	19764	19015	18725	18161	17545	17109	16680	16192	15498	15201	14754	14680	14071	13762	13202	12793	12539	12485	11823	11476	11316	10864	10361	10346	10061	9808
2012-08-17	1813	13284	14248	14545	14395	17005	19906	21375	22574	23782	25104	25130	24742	25042	24856	24182	23900	23130	22626	61659	21613	21062	20867	19958	19625	19065	18631	17869	17631	17335	16907	16371	15839	15340	15051	14587	14060	14406	13460	13121	12684	12261	11686	11602	11265	10935	10657	10363	9995
2012-08-24	1796	13020	14468	14524	14705	17244	20056	21685	22402	23543	25339	24820	24898	24956	24837	23943	23695	23336	23107	48126	21849	21097	20784	20068	19510	19160	18694	18100	17479	17223	16755	16088	15883	15153	15389	14300	14055	14034	13401	12779	12689	12147	11994	11597	11071	10955	10492	10462	10021
2012-08-31	2277	13726	15218	15045	15287	17536	20852	22366	23348	24501	26039	25448	25239	25584	25205	24873	24345	23960	23392	51979	22525	21616	21288	20733	20105	19791	19136	18862	18049	17556	16846	16612	16241	15958	15441	15102	14466	14099	13674	13387	13016	12745	12381	12016	11690	11431	10931	10601	10264
2012-09-07	2309	13338	14634	14572	14971	16878	20049	21407	22279	23624	25113	24862	24728	24935	24880	24101	23471	23382	22567	61086	21989	21140	20909	20153	19418	18978	18860	17908	17551	17317	16682	16385	15822	15426	15040	14554	14104	15160	13300	13169	12435	12232	11818	11552	11376	10758	10637	10153	10151
2012-09-14	2231	13810	15140	15426	15008	17157	20601	22024	23000	24193	25641	25483	25403	25670	25346	24671	24454	23869	23425	29203	22342	21623	21336	20438	19867	19493	18808	18511	18257	17457	16921	16509	16244	15601	15155	14991	14496	13903	13626	13233	13070	12545	12316	12142	11515	11368	11008	10646	10632
2012-09-21	3136	18487	20342	19802	20504	23022	27403	29126	30784	32261	33787	34036	33667	33867	33819	32855	32326	31860	30986	41609	29821	28630	28185	27693	26662	25982	25485	24890	23909	23472	22742	22225	22352	20810	21014	20419	19035	18660	18480	17913	17239	16671	16283	16027	15311	14902	14698	14113	13851
2012-09-28	2768	16419	17998	17415	17791	20631	24444	26248	27371	29091	30596	30385	30212	30452	30138	29216	29269	28472	27674	34150	26438	25502	25068	24495	23759	23010	22513	21820	21060	20818	20089	19240	19028	18710	17988	17412	16884	16549	16169	15484	15337	14703	14164	14170	13679	13024	12739	12315	12073
2012-10-05	1248	6965	7532	7813	7742	8626	10269	11107	11696	12419	12899	12892	12788	12891	12772	12664	12040	11941	11606	14522	11135	10849	10556	10276	10234	9810	9456	9015	9096	8583	8417	8375	8037	7712	7338	7435	7048	6930	6915	6612	6437	6262	6250	5944	5578	5527	5419	5258	5142
2012-10-12	1161	6585	7124	7063	7323	8018	9572	10268	10688	11441	11917	12130	11733	12017	11748	11380	11244	10952	10962	17085	10363	10187	9776	9586	9242	9020	8877	8793	8530	8211	7930	7812	7509	7302	7098	6818	6672	6695	6255	6042	5954	5853	5680	5508	5253	5281	5095	4906	4858
2012-10-19	1151	6150	6440	6660	6657	7704	8983	9726	10042	10548	11436	11068	10953	11112	10932	10858	10573	10343	10192	12559	9758	9396	9269	8899	8787	8564	8305	8229	7809	7658	7466	7122	6967	6792	6683	6482	6236	6203	6007	5816	5731	5634	5207	5233	5028	4891	4775	4516	4494
2012-10-26	1213	6811	7190	7444	7535	8591	10052	10915	11430	12362	12607	12931	12410	12911	12511	11939	12172	11678	11456	24110	11054	10669	10425	10048	9966	9480	9133	8864	8627	8617	8268	8218	7892	7685	7593	7212	7118	6851	6665	6327	6272	6129	6053	5830	5637	5443	5145	5075	5090
2012-11-02	3224	17151	18132	18523	18793	21423	25065	27527	28426	30253	31179	31239	31409	31231	30966	30107	29340	29178	27835	36853	26994	25956	25742	24854	24422	23197	22280	21982	21496	20975	20283	19908	19263	18728	18331	17728	16939	16729	16271	15714	15224	14790	14518	14064	13841	13275	12691	12649	12274
2012-11-09	1414	7265	7721	7527	7639	8956	10484	11435	11762	12313	12995	12982	12738	12941	12951	12528	12086	11977	11423	15162	11144	10679	10541	10459	9945	9667	9484	9014	9023	8573	8657	8442	8007	7705	7552	7300	7202	7023	6778	6473	6491	6163	6019	6060	5740	5603	5416	5320	5039
2012-11-16	1104	6265	6815	7046	6894	8052	9512	10266	10398	11040	11697	11404	11547	11492	11572	11281	11114	10935	10373	13115	10232	9910	9584	9291	8983	8784	8730	8439	8148	7811	7598	7337	7269	6987	6865	6627	6385	6287	6038	6030	5789	5743	5471	5356	5152	5025	4826	4776	4732
2012-11-23	1245	6792	7413	7436	7575	8369	9775	10609	11089	11573	12179	12164	12208	12265	12013	11668	11691	11209	11006	13910	10461	10465	10120	9844	9567	9096	9025	8756	8416	8078	8024	7686	7573	7244	7084	6663	6552	6477	6244	6069	5830	5772	5456	5454	5306	5124	4901	4871	4813
2012-11-30	1233	6605	7066	7261	7188	8397	9938	10646	10793	11562	11930	12272	11875	12066	12011	11660	11374	11034	10745	24825	10462	10043	9982	9685	9524	9054	8866	8674	8555	8224	8023	7656	7503	7367	7252	6844	6671	6531	6389	6202	5934	5900	5519	5634	5431	5173	4971	4948	4748
2012-12-07	1117	5656	6144	6200	6301	7205	8377	9185	9541	10000	10574	10566	10258	10330	10367	10086	9794	9539	9454	17654	9061	8713	8597	8402	8162	7764	7754	7369	7183	7081	6695	6562	6453	6234	6093	5807	5785	5547	5532	5194	5055	4904	4861	4780	4587	4411	4439	4202	4106
2012-12-14	983	5149	5335	5614	5736	6468	7768	8140	8503	8764	9380	9477	9210	9352	9216	8931	8758	8746	8281	16592	8032	7795	7554	7599	7121	6968	6755	6731	6469	6161	5996	5804	5698	5563	5368	5165	5122	4893	4956	4673	4525	4254	4147	4231	4049	3921	3828	3638	3595
[truncated: 90 more columns]
