# Supplementary material for: Spatio-Temporal Variation of Conversational Utterances on Twitter
Source: PLoS One. 2013 Oct 31;8(10):e77793. doi: 10.1371/journal.pone.0077793 (PMC3814942; doi:10.1371/journal.pone.0077793)
Supplement: Dataset S2 — Utterance length frequencies by US state. The rows of this comma-separated file correspond to tweets posted from a US state. The first column is the abbreviated US state (e.g., AK) and the remaining columns list the number of utterances with a length of 1 character, 2 characters, 3 characters and so on, until 139 characters. Only the frequencies of “valid” utterance lengths (1–139 characters) are included. (TXT) [file pone.0077793.s002.txt]

AK	2	12	13	12	6	3	36	9	21	17	20	23	10	19	15	18	15	24	11	14	17	17	16	21	17	14	17	20	11	17	13	10	10	16	5	19	6	8	6	12	10	10	16	13	10	8	3	11	7
AL	22	99	242	193	170	195	252	263	316	298	328	314	347	299	327	296	298	309	299	272	287	285	247	261	251	208	263	233	216	218	222	198	192	188	186	183	187	178	176	149	159	183	172	136	133	120	139	132	132
AR	9	60	124	106	95	111	143	152	161	127	171	155	167	164	184	181	168	141	178	161	163	147	150	133	142	120	109	124	121	118	111	102	123	117	105	103	85	109	93	96	82	89	101	81	83	87	89	74	70
AZ	11	72	123	109	104	121	138	158	158	189	173	205	198	193	207	188	180	188	184	183	175	156	188	175	182	167	176	157	133	147	151	145	145	131	139	116	137	146	113	140	127	106	89	102	93	101	102	108	100
CA	81	734	970	927	914	1101	1267	1297	1406	1518	1550	1579	1660	1578	1659	1646	1648	1589	1626	1660	1495	1484	1554	1371	1393	1408	1353	1344	1309	1259	1293	1276	1189	1191	1171	1174	1130	1062	1016	1029	1049	1031	986	946	933	918	863	825	863
CO	8	38	47	57	69	65	94	72	94	104	86	95	93	108	106	79	80	100	88	115	94	106	94	92	93	105	103	101	94	96	97	90	70	82	77	88	82	80	97	92	77	73	64	59	76	66	73	66	77
CT	10	87	85	116	105	116	172	166	167	182	172	172	190	164	173	174	187	187	180	176	153	174	147	177	150	159	158	134	128	163	124	154	131	135	125	120	127	115	117	108	114	119	117	93	91	88	89	85	78
DE	8	41	68	83	71	75	80	67	94	105	105	108	91	107	113	101	94	90	99	96	76	72	78	58	79	76	76	67	68	67	74	59	60	55	60	59	47	50	55	50	45	46	49	37	44	47	35	43	37
FL	43	315	552	489	496	518	613	645	673	719	759	738	793	790	810	729	741	713	751	735	702	725	676	617	588	634	655	594	597	588	570	501	562	506	537	460	519	498	451	496	444	401	410	407	379	439	375	400	360
GA	40	368	693	572	453	543	797	733	787	780	847	807	860	830	791	795	752	742	744	772	757	724	653	667	643	615	581	552	584	549	525	542	451	476	463	444	461	451	412	426	390	414	368	358	327	309	337	319	358
HI	4	16	14	20	21	31	33	27	37	35	30	39	44	32	39	39	41	48	43	43	64	36	60	36	41	41	27	46	35	36	33	37	26	37	25	46	42	29	33	27	37	33	29	27	24	24	32	31	30
IA	3	33	33	54	62	52	80	71	54	80	76	78	81	100	98	91	74	75	86	100	85	74	69	67	84	73	82	51	84	65	71	68	73	64	52	53	62	64	55	52	62	64	33	39	52	45	48	54	34
ID	0	10	4	8	11	8	16	11	8	13	16	15	27	11	14	20	20	17	20	12	12	15	10	14	12	12	13	19	21	14	13	14	11	15	15	17	18	13	10	5	6	9	10	6	9	12	10	9	6
IL	32	230	471	399	369	352	487	470	476	565	568	560	568	581	594	551	556	551	558	547	545	509	521	468	452	493	427	418	418	408	374	424	391	387	365	364	387	335	347	359	344	330	329	312	316	302	298	285	238
IN	16	100	186	179	155	208	216	287	288	317	283	293	315	290	297	277	283	297	283	292	285	257	297	248	272	236	247	229	240	250	223	209	243	205	197	195	191	156	206	150	184	176	188	160	178	158	158	131	140
KS	4	33	48	48	56	54	67	73	73	78	85	87	103	122	102	102	73	110	88	96	96	83	83	84	82	97	72	82	85	66	67	56	77	70	81	73	80	56	67	60	67	64	61	62	63	65	50	48	64
KY	9	66	87	105	98	139	157	174	191	225	208	189	193	222	208	181	188	201	187	229	202	202	172	171	180	156	162	176	177	157	139	152	146	120	139	122	142	140	133	124	103	104	127	112	102	119	101	81	95
LA	35	204	509	426	357	396	507	491	523	474	559	505	509	545	531	479	520	495	498	508	420	414	421	381	385	346	355	336	328	304	301	318	308	281	255	276	229	251	241	257	249	229	230	231	222	175	162	186	161
MA	19	122	151	187	143	169	222	234	243	280	282	256	286	288	275	283	288	285	279	288	281	235	266	253	237	249	219	237	222	231	232	213	202	206	190	188	186	181	190	170	191	180	182	165	163	160	153	154	131
MD	34	241	511	414	361	442	544	503	563	619	667	650	649	668	614	586	577	563	552	617	501	523	486	476	446	494	435	452	382	411	429	423	411	395	371	341	362	329	314	294	324	270	287	262	250	247	235	262	225
ME	2	7	11	6	8	8	9	18	14	8	27	16	17	14	21	14	13	22	23	7	15	15	22	9	18	18	15	16	19	15	24	19	12	10	13	13	12	22	15	18	11	14	11	12	12	15	7	23	12
MI	41	252	422	373	354	359	442	485	457	501	596	528	555	548	530	479	507	472	466	460	426	445	412	432	431	373	390	371	385	377	348	342	331	315	328	283	281	272	282	252	258	249	230	224	235	231	228	195	185
MN	10	57	73	86	74	86	102	119	119	152	130	136	149	141	146	115	125	142	146	161	120	120	122	137	128	132	131	119	102	112	114	106	108	94	96	112	105	96	94	86	91	91	87	85	83	73	72	98	76
MO	6	59	129	127	144	146	169	155	179	201	214	234	225	209	210	214	237	222	221	227	177	163	187	170	165	178	172	154	175	179	168	132	152	166	155	155	130	139	133	139	121	129	120	117	125	113	93	129	99
MS	14	60	220	150	136	150	217	188	212	244	226	231	208	231	244	229	217	177	204	195	196	181	187	172	171	169	147	136	134	136	141	134	124	115	135	122	110	129	117	107	107	98	98	80	91	77	69	85	68
MT	0	2	2	3	4	4	8	8	8	8	6	6	7	6	7	9	5	9	6	7	7	9	5	7	5	12	6	4	7	7	7	7	5	6	6	8	5	5	9	12	5	2	7	8	5	5	6	3	5
NC	30	215	391	372	294	355	461	447	496	484	534	551	546	559	528	490	497	486	475	546	466	437	458	459	449	406	421	388	371	355	358	363	383	334	315	332	332	311	275	292	308	278	286	254	263	236	240	228	248
ND	2	6	3	9	7	9	12	15	8	13	14	11	21	16	15	18	9	20	10	15	11	12	9	17	14	11	13	15	10	10	14	18	12	18	14	13	6	11	9	15	7	3	14	16	15	8	14	8	8
NE	3	16	28	31	26	41	29	40	49	41	37	36	52	44	48	47	52	35	65	54	35	39	35	42	34	43	32	27	51	43	39	28	39	39	28	40	32	29	38	37	31	28	26	29	25	27	16	32	24
NH	2	7	15	13	19	12	17	32	28	22	21	22	29	33	22	24	23	22	22	23	28	21	27	26	26	23	17	19	22	23	26	12	16	13	20	18	21	21	26	19	16	19	17	9	22	17	19	17	16
NJ	19	194	298	312	273	296	428	383	405	431	479	454	473	471	468	406	407	459	476	448	390	383	396	333	383	377	356	348	323	355	290	321	301	319	313	293	289	297	251	258	253	278	254	254	237	235	222	199	234
NM	1	15	24	22	21	25	27	40	37	41	34	36	41	53	32	39	40	40	53	35	55	47	51	34	36	31	34	33	35	38	35	38	30	32	26	37	31	20	30	30	39	28	24	24	25	28	29	29	21
NV	5	47	73	67	70	68	107	103	98	118	124	130	134	121	127	136	130	124	131	131	118	117	113	125	139	87	113	114	102	99	124	107	81	94	99	90	107	98	83	79	84	73	77	86	78	74	75	69	72
NY	47	396	534	507	492	534	666	632	801	818	838	890	819	797	809	744	851	803	787	803	800	788	759	735	759	661	686	700	717	708	663	694	618	680	641	671	611	538	583	528	541	540	496	538	520	454	464	464	425
OH	44	328	482	456	462	486	664	661	707	710	770	751	753	780	750	706	712	679	640	742	626	601	623	608	646	565	581	515	580	509	527	482	513	471	508	444	450	423	456	418	405	345	393	406	375	345	353	354	351
OK	7	32	73	65	55	77	97	95	135	121	132	115	137	135	130	123	117	108	125	135	95	114	116	104	103	115	98	89	112	84	95	100	100	76	89	101	95	84	76	87	80	81	64	66	59	65	66	69	71
OR	4	30	56	62	55	57	65	67	89	88	104	85	74	89	108	95	94	83	118	92	79	87	79	88	96	99	63	53	73	69	87	90	58	70	59	64	57	58	77	60	51	47	69	60	52	53	45	51	54
PA	31	321	542	532	445	469	594	608	678	705	819	751	748	736	713	686	692	732	690	675	629	643	611	585	629	602	541	531	533	553	507	515	523	502	454	468	467	416	397	425	402	420	364	407	347	323	353	324	335
RI	1	31	35	29	30	29	43	40	45	60	45	55	57	49	63	53	48	51	53	62	50	48	62	46	54	39	45	39	55	44	56	38	39	30	29	42	38	28	30	33	30	34	29	24	23	17	19	26	15
SC	11	96	221	201	158	184	208	207	220	243	277	260	270	271	270	241	277	262	235	241	236	203	240	201	201	186	211	174	207	163	170	176	157	164	150	164	152	132	127	143	133	125	115	125	131	96	124	118	108
SD	1	5	12	2	18	14	17	14	8	18	25	14	17	22	15	14	17	19	17	18	20	21	16	12	15	9	16	12	9	15	8	11	11	13	18	13	12	15	14	12	10	11	9	14	9	6	10	7	8
TN	18	147	243	250	219	201	281	268	336	326	378	336	359	333	351	318	325	340	344	333	263	305	318	290	295	245	291	215	225	256	247	196	204	236	235	197	205	208	199	197	159	202	170	169	154	162	164	140	176
TX	71	502	897	741	702	812	1012	1034	1075	1163	1278	1196	1323	1276	1296	1193	1190	1182	1220	1213	1125	1048	1037	1014	1000	948	947	964	898	904	885	832	742	786	809	738	734	696	699	682	651	632	673	582	593	564	541	532	516
UT	4	15	36	30	32	33	50	45	41	63	68	58	63	47	48	39	55	62	66	68	62	56	74	62	56	71	50	70	53	52	56	39	40	46	49	39	34	45	40	49	45	38	38	42	31	36	37	50	36
VA	26	180	312	281	245	268	373	395	427	408	463	421	433	465	474	481	438	413	412	417	384	376	414	356	383	380	331	346	352	339	297	333	308	306	297	296	304	261	250	284	238	236	237	232	227	232	220	231	189
VT	0	3	6	12	4	9	14	5	7	10	14	11	8	9	9	13	10	12	16	13	12	10	15	7	8	11	9	9	9	8	13	11	10	10	10	10	5	6	11	6	5	7	6	9	8	4	6	7	7
WA	11	59	92	104	87	131	143	143	148	165	177	157	206	195	179	192	198	182	180	200	163	147	192	166	174	167	175	157	182	149	144	138	147	183	148	134	126	134	151	139	146	128	100	124	109	124	120	113	120
WI	7	70	102	99	114	102	137	150	180	164	188	157	162	200	180	172	180	186	154	175	177	159	121	164	164	140	139	138	145	136	146	133	118	105	124	122	110	115	97	118	96	94	116	95	85	79	104	95	90
WV	3	38	39	54	52	43	76	58	77	93	68	78	106	96	88	86	99	69	102	106	94	83	75	83	76	89	60	75	67	60	76	57	58	51	52	53	70	64	53	53	43	54	62	56	55	45	42	46	52
WY	0	4	4	4	2	5	4	3	6	6	6	8	11	5	5	3	7	6	3	7	8	6	1	11	2	5	3	7	8	3	4	6	0	8	8	8	7	4	5	9	1	8	5	4	3	4	3	1	2
[truncated: 90 more columns]
